# Supplementary material for: Exploring the Pharmacogenomic Map of Croatia: PGx Clustering of 522-Patient Cohort Based on UMAP + HDBSCAN Algorithm
Source: Int J Mol Sci. 2025 Jan 12;26(2):589. doi: 10.3390/ijms26020589 (PMC11765990; doi:10.3390/ijms26020589)
Supplement: Supplementary file 1 [file ijms-26-00589-s001.zip]

Archive with 2 entries (2 files):
- Supplement table S1.pdf
- Supplement table S2.pdf
